# Supplementary material for: Evaluation of the Impact of the Urgent Cancer Care Clinic on Emergency Department Visits, Primary Care Clinician Visits, and Hospitalizations in Winnipeg, Manitoba
Source: Curr Oncol. 2023 Jul 18;30(7):6771–85. doi: 10.3390/curroncol30070496 (PMC10378500; doi:10.3390/curroncol30070496)
Supplement: Supplementary file 1 [file curroncol-30-00496-s001.zip]

Archive with 1 entries (1 files):
- curroncol-2440256-supplementary.pdf
